# Supplementary material for: N1-methylnicotinamide is a signalling molecule produced in skeletal muscle coordinating energy metabolism
Source: Sci Rep. 2018 Feb 14;8:3016. doi: 10.1038/s41598-018-21099-1 (PMC5813101; doi:10.1038/s41598-018-21099-1)
Supplement: Supplementary file 2 — Supplementary Table S2 [file 41598_2018_21099_MOESM2_ESM.xlsx]

## Sheet: Table S2
Supplementary Table S2
Genes differentially expressed before (PRE) and directly after (WCR) a 4-days low-caloric-high-volume exercise intervention (FDR < 5%).
Genes are ranked by fold change.
A fold change above 1 means that the expression of a gene is increased at WCR compared to PRE.
AveExpr column gives the average log2-expression level for that gene across all the arrays and channels in the experiment.
Column t is the moderated t-statistic.
Column P.Value is the associated p-value and adj.P.Val is the p-value adjusted for multiple testing (using FDR).
NON-EXERCISED ARM								EXERCISED ARM								LEG
ProbeID	TargetID	Fold change	AveExpr	t	P.Value	adj.P.Val		ProbeID	TargetID	Fold change	AveExpr	t	P.Value	adj.P.Val		ProbeID	TargetID	Fold change	AveExpr	t	P.Value	adj.P.Val
2940746	NNMT	5.35373	6.69949122345773	5.46337566881993	2.04239182048267e-06	0.00623034573657517		4260575	HMGCS2	5.51128	8.27584644253951	4.6218611563451	3.29280253199164e-05	0.0355232736313151		4260201	ACTC1	5.77192	7.61478584907803	6.00336909118451	3.2035965977811e-07	0.000230420024672875
4260575	HMGCS2	4.63567	8.37021931095167	4.7024491094046	2.54441824895004e-05	0.0290173025909881		2940746	NNMT	4.14546	6.63219448096768	4.57976233381388	3.77446401834504e-05	0.0396754237005269		450615	MT2A	4.47047	8.7898921972646	6.36207633124382	9.44227315158466e-08	0.00010186473364453
3310504	PDK4	4.43221	9.80431565444406	5.60135051197425	1.2840247100572e-06	0.0052638592988795		6660601	HMOX1	3.76702	6.92590499847743	4.81445356313841	1.75593910210208e-05	0.0211719774972572		4610433	ANGPTL4	3.89519	6.43386132882204	5.40451571352963	2.43393989797385e-06	0.00100787238502463
1170274	FCN3	2.87247	6.06465799400372	5.18178082098117	5.23857704784774e-06	0.0105678372449499		4610433	ANGPTL4	3.68899	6.58066535188305	4.79810431278882	1.8526735199769e-05	0.0217001002718437		6660382	CDKN1A	3.00543	6.01238485155885	4.2691076923167	0.00010137054594389	0.0152222913222336
6770762	TPPP3	2.82951	6.70618128475762	6.4940106911204	6.24406975032075e-08	0.00085325213138133		4900066	C13ORF39	3.67169	5.93070869039141	5.0021304456997	9.45916296913072e-06	0.0139635838377711		2940746	NNMT	2.92899	5.24276226663803	4.52063368557296	4.52718700067983e-05	0.00851339592169126
4180270	RHOD	2.50231	7.46006836964604	4.72059832134397	2.39820411627488e-05	0.0289159934549084		6770762	TPPP3	2.69741	6.59245456335786	5.70746211531261	8.90908225273495e-07	0.00332025297228063		6660601	HMOX1	2.92092	6.57427637297005	5.15635675150106	5.59163196803031e-06	0.00186365002056425
6580059	UCP2	2.21504	7.15927466696764	5.54925570798385	1.53021352171877e-06	0.00562804422207172		6580059	UCP2	2.66469	7.1423040757858	6.88384486499159	1.64494721154094e-08	0.000224782036457069		6280168	SERPINA3	2.80743	6.16367874551089	5.25446863542892	4.02784310587922e-06	0.0014862088312831
4590228	GLRX	2.09996	10.2029083080449	5.14457699554074	5.92902199375162e-06	0.0105678372449499		1170274	FCN3	2.53073	5.89653697556104	4.91054541543481	1.28010980478202e-05	0.0169284198216254		3310504	PDK4	2.76517	10.4591169091599	4.6458992347098	3.01484461727711e-05	0.00636118842149964
5490408	CEBPD	2.03288	9.35321812488792	4.81558845255581	1.75775351506647e-05	0.0244796844853561		4180270	RHOD	2.38095	7.32192661632531	4.56018703597413	4.0213532857641e-05	0.0403388233945517		3830112	LOC644150	2.71112	6.3623448028828	7.60693756146125	1.3843780187647e-09	4.30485573634033e-06
3370280	MPP6	1.78254	5.68348286657438	5.20716288769076	4.81380787774169e-06	0.0105678372449499		6400176	IRF7	2.25333	6.51834082401413	5.22919480356353	4.44602778055401e-06	0.00959288994020061		1170274	FCN3	2.56199	5.83331175090484	6.21399136273034	1.56393498750405e-07	0.00015551445692023
110433	ASS1	1.65831	8.3267459481553	5.09819124287541	6.9170431352416e-06	0.0109946426369416		3940148	CHMP1B	2.02272	8.92264799689099	5.48217342705834	1.90430162708761e-06	0.00520445634683044		870338	EGR1	2.55344	6.62839291105199	4.77324317265643	1.98808917869363e-05	0.00476618221523658
630465	SCHIP1	1.60683	8.34952339792654	4.63367834618592	3.18231105809446e-05	0.0326147104566456		110433	ASS1	1.91156	8.28857575614238	5.97952171673705	3.54600213980639e-07	0.00161520397468181		6200402	MT1A	2.52519	11.3887611279628	5.55082060818806	1.48634195521698e-06	0.000716853981813178
6220674	CCPG1	1.55067	8.18210046707205	5.12895821744859	6.24503462551153e-06	0.0106672997697019		7610537	HMGB2	1.9061	6.62446333869909	6.25567244537628	1.38846244190002e-07	0.00108973958574742		6400148	SELM	2.47944	8.09172771586684	6.95480102985964	1.25521085335123e-08	2.55628419014357e-05
6270193	LOC390557	1.40953	11.8600221740871	4.79010236369188	1.9108425503876e-05	0.0244796844853561		4590228	GLRX	1.8712	10.0853887917752	5.15236038705565	5.7442484380176e-06	0.0110987010403958		4880673	GADD45A	2.41569	6.65714361450275	5.01971410705046	8.81222233348143e-06	0.00258040753257908
540491	COX7A2	0.775731	11.6050050219216	-5.01466765045117	9.12317999955741e-06	0.013852028299328		5490019	GPX3	1.79944	10.3031861397759	5.5833468665897	1.35449211612841e-06	0.00445574826053277		2760537	MTE	2.3868	7.60115304918941	4.2792892496026	9.81444848520113e-05	0.0148466168136834
1410050	C14ORF147	0.719749	6.8699009642033	-4.84423240522898	1.60008139491947e-05	0.0234269059945441		5360653	CPT2	1.66721	8.4481033395885	5.00601539260396	9.33829222845618e-06	0.0139635838377711		4120053	PFKFB3	2.38306	9.08220962939345	3.73778536054612	0.000526776548645047	0.0489687179403712
3310477	TPI1	0.647463	11.5811972697795	-4.77017133640347	2.03964214755852e-05	0.0253379181330792		3800139	HEXB	1.66301	9.33996868488798	5.05711878259406	7.88340402225103e-06	0.0139635838377711		1940162	GBP2	2.33536	8.91039331999018	5.50589332284705	1.72972113926476e-06	0.000796740652855718
1260114	LOC642005	0.596158	5.2486290449543	-5.09576145853838	6.97306277742364e-06	0.0109946426369416		1940487	STAT5A	1.53423	6.96153121510943	5.21191974321718	4.70991911145137e-06	0.00965415669869745		4860707	ANKRD33	2.33039	6.88657392789881	5.42695367238117	2.25690523932996e-06	0.000970751982612851
70463	NOL3	0.592504	6.97124631245733	-4.64378792253701	3.0795308471402e-05	0.0326147104566456		130750	YPEL3	1.52399	7.65430840797287	5.26044144447882	4.00535923383446e-06	0.00912220565505799		4590228	GLRX	2.30924	10.0236993323725	7.6670822709495	1.13116724343811e-09	3.86435009539544e-06
3940561	PPP1R1C	0.586589	5.47425391748297	-5.68323787245525	9.74239739408889e-07	0.0048791190430085		6220674	CCPG1	1.49264	8.15054229314348	4.81921057100939	1.72873924576628e-05	0.0211719774972572		4180270	RHOD	2.29583	6.58687408444443	7.05431146709217	8.95361054795629e-09	2.03918480229704e-05
5560328	SLC38A3	0.580623	5.24060719628077	-5.6551247921144	1.07115676026531e-06	0.0048791190430085		6400722	HMGXB4	1.38878	5.52406788913283	4.73629009112112	2.26816610292357e-05	0.0258287414970422		6380669	SPOCK1	2.26734	6.53502442584935	5.63762997135607	1.10835528249896e-06	0.000605826997413934
5820209	DNAJB5	0.576621	6.63332603184044	-4.63955051590715	3.12220790608832e-05	0.0326147104566456		6270193	LOC390557	1.32169	11.8278119029117	4.55135170457804	4.13791027865154e-05	0.0403388233945517		1690563	SAA1	2.26202	5.14780216798319	4.34229699702536	8.02971090935992e-05	0.0131146613039526
3190092	LDHA	0.562801	12.1753130107746	-5.18048005641151	5.26131737127411e-06	0.0105678372449499		6450750	LOC440277	0.843704	4.57393225488834	-4.53734054959553	4.32957245849561e-05	0.0403388233945517		3940148	CHMP1B	2.25542	8.24105092082735	5.17809460144207	5.20015341922704e-06	0.00174737942148535
7200170	PPM1J	0.562657	5.54409193199302	-4.79819660261516	1.86085192369775e-05	0.0244796844853561		1430470	PPP1R9B	0.787753	4.80861139098901	-5.26711642256132	3.91698413998658e-06	0.00912220565505799		6270646	MYC	2.21278	5.53249541027637	6.02661469041797	2.96000279617074e-07	0.000225581748315875
2470196	DNAJB5	0.555967	7.1749040329648	-4.5030678877524	4.85476368784767e-05	0.0473859612817417		940750	HS.553217	0.742523	4.87892439045204	-4.54720217941242	4.1937885302722e-05	0.0403388233945517		1850564	LBP	2.19758	5.28354329915399	4.0369867072539	0.000210356934182458	0.025513557742041
160170	PKM2	0.55365	9.95206755495917	-5.52731649741066	1.64743336174803e-06	0.00562804422207172		4230678	HIST2H2BE	0.719579	7.81869148145502	-4.53795778284087	4.32094883153475e-05	0.0403388233945517		2370129	DERL1	2.16379	8.12727479714218	4.6958569439691	2.56140505955319e-05	0.00564501290519303
5490053	DLEU1	0.551925	5.59148216438688	-4.66170736326318	2.90530217230406e-05	0.0321899628523257		430202	NOL3	0.655691	8.18961940561263	-4.98944359767041	9.86474125747889e-06	0.0139635838377711		5490408	CEBPD	2.15053	9.30725274883683	4.9677442281099	1.04695552642605e-05	0.00288053300710308
5360392	TP53INP2	0.54571	7.15539819079891	-5.43144100127722	2.27351177414892e-06	0.00623034573657517		1260204	UQCRB	0.64478	5.47783462670037	-5.39102975535254	2.58649849000476e-06	0.00662709409985906		3830092	RGS10	2.14768	6.8911569564927	4.11004167210931	0.000167437579178782	0.0217218467039056
160068	CCDC69	0.544394	7.41258244229599	-4.50978998751261	4.75077391459795e-05	0.0473859612817417		5490053	DLEU1	0.61859	5.64328654576272	-4.97628935689078	1.03033846535188e-05	0.0140795751290334		5810328	FTL	2.11849	11.3405405319114	5.29840483562047	3.47632325198341e-06	0.00130744836435835
770326	LDHA	0.54418	12.4827028193507	-5.15484681925896	5.7299065355562e-06	0.0105678372449499		6250719	LOC649563	0.612048	5.14923128039993	-6.04427815500991	2.84655524270237e-07	0.0014586816521823		6620528	MT1X	2.11506	11.7533794778846	4.20532351363977	0.000124064512742773	0.0172407616945423
270286	GADL1	0.473408	6.14586233612434	-4.7019968510861	2.54817146792431e-05	0.0290173025909881		770326	LDHA	0.598238	12.4301387699167	-4.88284710521669	1.40241914432877e-05	0.0179663040067993		7160437	ARPP-21	2.10502	5.68292369026488	3.79637120872133	0.00044109426124885	0.0439967378099674
4200400	CA14	0.436078	5.27667500546156	-5.93235980167363	4.19647116906165e-07	0.00344068671151365		6330397	TRIM7	0.510634	8.86946283465888	-4.70578604030639	2.50572221726835e-05	0.0277627249451125		4920767	FTL	2.10403	11.4132762128752	5.21292229259778	4.62871719246189e-06	0.00163932936092475
6860639	ATPGD1	0.433605	8.19425034250804	-6.27848086515623	1.29764633528708e-07	0.00132992528787735		3180504	ATPGD1	0.495288	7.77182267944177	-5.02673874981958	8.71884223031003e-06	0.0139635838377711		5310634	FASN	2.10133	6.05449267536416	5.31406646630611	3.29838832626215e-06	0.00127299068703262
3180504	ATPGD1	0.428039	7.76131876932374	-5.34946150121773	2.99250336086496e-06	0.00766735470491619		3180209	ANK1	0.486139	7.70948185187706	-6.21486689293783	1.59493536150373e-07	0.00108973958574742		4150477	LOXL4	2.09849	6.04828373658777	4.81046068097098	1.75934371210179e-05	0.00429311282604839
940471	C5ORF13	0.391701	8.06219264311615	-5.20724862618994	4.81243244623323e-06	0.0105678372449499		270286	GADL1	0.482496	6.18382159541928	-5.14148008831158	5.95612691520204e-06	0.0110987010403958		5570553	LOC100132510	2.06827	5.41918418723279	4.49833595483834	4.86531792087873e-05	0.00893852290820011
4670142	MASP1	0.381587	6.27259251210447	-4.80127436209564	1.84218322636854e-05	0.0244796844853561		2680538	MAP6D1	0.475245	8.94811825201616	-5.56510492874845	1.44038693276587e-06	0.00445574826053277		3780717	SRXN1	2.06576	6.0566272528212	4.97779650640253	1.01266306974774e-05	0.00280500828002085
6560682	EXTL1	0.380057	6.53619023241786	-5.72210650447691	8.54450518219948e-07	0.0048791190430085		4200400	CA14	0.452488	5.31644290685842	-5.54881340391115	1.5216605841556e-06	0.00445574826053277		3930750	IRAK2	2.03573	6.23933929822483	5.64671370956946	1.07480640851568e-06	0.00059542822590676
6220053	FLJ25404	0.3743	7.21228800646688	-5.15428275017139	5.74066919224203e-06	0.0105678372449499		6860639	ATPGD1	0.450641	8.23501205796875	-6.05289754882756	2.76448889105581e-07	0.0014586816521823		3800465	FAM174B	2.02683	6.46251757056858	4.52892953523494	4.40735577761513e-05	0.00845671504309159
4920079	OR7E37P	0.367047	5.48212732547645	-7.76451895739025	8.62485900392125e-10	3.53576094865752e-05		6560682	EXTL1	0.408087	6.64435201991867	-6.25955196177628	1.37028051573334e-07	0.00108973958574742		5810672	SIX5	2.01957	6.43385819271183	5.30624831738838	3.38605426184382e-06	0.00128528976355822
3710026	WDR62	0.339861	6.86143903703658	-5.43063450551622	2.27967279055074e-06	0.00623034573657517		3710026	WDR62	0.407385	6.95798872134079	-4.99048267057018	9.83088825987068e-06	0.0139635838377711		7160592	ACOT9	2.01404	5.57914391800848	4.00876831258601	0.000229647205924904	0.0272092115806111
3780161	TMEM70	0.31906	6.91841074184304	-5.7234280116261	8.50646266888377e-07	0.0048791190430085		940471	C5ORF13	0.396346	8.13090572488576	-5.75514826413636	7.58260718722078e-07	0.00310848981640116		6400176	IRF7	1.98199	6.96896087769258	3.73198183566963	0.000536088411765859	0.0495851675731978
2940435	TFRC	0.174121	7.4914296341776	-6.5709263575839	4.80977370075929e-08	0.00085325213138133		4920079	OR7E37P	0.390411	5.53616938308062	-9.05523952395625	1.23383845082664e-11	5.05812072916382e-07		3520743	PHLDA3	1.96542	6.63757622976685	4.52842660568145	4.41453108725845e-05	0.00845671504309159
								6180427	G0S2	0.363792	6.38418348776863	-4.50253604354466	4.84412539823146e-05	0.0441299823778886		4670414	TMEM140	1.96541	8.24583126513516	5.54307827603578	1.52571326091267e-06	0.000727286222454826
								3780161	TMEM70	0.301579	6.95348574126664	-4.98904108947664	9.87788587133463e-06	0.0139635838377711		6770762	TPPP3	1.92935	5.55066253117389	3.98334987238843	0.000248484145872926	0.0287757275707926
								2940435	TFRC	0.149869	7.45395464552444	-8.78558249657327	2.94437054033492e-11	6.03522351505151e-07		3120079	SDF2L1	1.91081	7.57245772831403	4.9174099399067	1.23666247064344e-05	0.00329201155740442
																6510025	NSMCE4A	1.90253	8.01523424090967	6.31101149278355	1.12370637684261e-07	0.000118118827996571
																2070288	MT1E	1.90086	9.11463267875209	4.55805822977695	4.0107165583939e-05	0.00794296257542792
																7380368	WDR74	1.85172	6.10488441693057	5.57016846403535	1.39231080109848e-06	0.000687684111940146
																2140239	CMTM7	1.83283	5.49021070434356	5.80135784917785	6.36405697065413e-07	0.000383668405164656
																1940487	STAT5A	1.83183	6.4124075348433	6.81260562358371	2.0353860067172e-08	3.57797675246506e-05
																4900066	C13ORF39	1.82666	4.83923198632826	4.02714213039447	0.000216901038597665	0.0261525237567979
																3890326	SOD2	1.82506	9.74450788998692	3.73068646641565	0.000538188389803197	0.0495851675731978
																5490019	GPX3	1.80854	9.45588973025069	5.61677839818098	1.18935501805068e-06	0.000613539655626155
																5360382	SPTB	1.80736	6.99318783793572	4.33009283116557	8.34864047517103e-05	0.0132755658362428
																6770608	BNIP3	1.79257	10.9511136408871	5.57756614932519	1.35794073868757e-06	0.00067888756807923
																6180537	RBMX	1.76863	7.3552426753956	4.53942905055306	4.26014252851343e-05	0.00830097709008787
																3450201	FAM65B	1.76566	6.58125946356881	3.79649505705598	0.000440928235905243	0.0439967378099674
																6840356	MGEA5	1.76194	9.09536764260054	3.80486680602358	0.000429844154826466	0.0430842570345011
																5130332	ZNF213	1.76017	6.01051276399455	3.80679881379827	0.000427324647940211	0.0430299307189069
																6860162	LOC441019	1.76015	5.13557117501276	4.11752727629371	0.000163554280264802	0.0213532092976292
																1110092	CTSD	1.75159	7.25736963647593	7.94429471699154	4.47441931708046e-10	1.83428819903714e-06
																3940066	KLHL30	1.74431	9.27818716448256	3.85668641123629	0.000366988552680314	0.0385761428644345
																2360706	TOM1	1.73393	10.2921029565353	5.03470659639395	8.38423694949344e-06	0.00250884520981375
																1170300	MT1G	1.7335	5.10323750069346	4.12769534218294	0.000158419387267189	0.0210857233149948
																5270026	LOC100129913	1.72837	6.77884815057447	3.84576702936501	0.000379447045908836	0.0394807909823166
																3830246	LOC100131735	1.72615	6.96276940089932	5.13268141574909	6.05120441894555e-06	0.00198455300123738
																2710039	RGS10	1.71536	5.19980802309341	4.71703992188496	2.3900264593116e-05	0.00547369467594856
																5130253	HGS	1.71356	8.50118447280141	4.1218938142065	0.000161329643765956	0.0212659445214964
																1430424	RFFL	1.69518	5.87316009496212	4.82186895738923	1.69456449863234e-05	0.00421022252251107
																150441	TIGA1	1.69086	7.60129010820656	6.2559978200365	1.35539189226931e-07	0.000138910726558951
																5910541	CTNS	1.68117	7.49585270035737	4.59750080389609	3.5289420184553e-05	0.00712826044221634
																4260044	SQSTM1	1.67372	12.8465428100141	5.61481055608226	1.19729655933876e-06	0.000613539655626155
																5960253	TRMT5	1.67356	8.98688854674036	3.99014621672282	0.000243305741175129	0.0282558607917122
																1850296	FLJ43663	1.66568	5.24685135832272	3.79556701571323	0.000442173793240881	0.0439973656648299
																6100626	LOC100129585	1.65746	6.84062964935624	4.50882478493205	4.70328737127943e-05	0.00873270717951512
																5220612	ECHDC3	1.65595	8.84781641281824	4.66512551787436	2.83169662100463e-05	0.00604611473844192
																1990053	POLRMT	1.65346	7.249644683686	5.78452205016788	6.73815449907905e-07	0.000400334266217023
																1450674	LOC730534	1.64486	9.53997080645824	4.92871401716745	1.19130607613241e-05	0.00320097032467411
																3890482	ZNF581	1.64216	7.09818284918972	4.23817598321879	0.000111818725331563	0.0160842408595348
																7610537	HMGB2	1.64038	6.55937321112786	5.39409858944567	2.52074634527675e-06	0.00102314847945169
																6620576	LOC641825	1.63828	5.73131846712808	4.08729044332285	0.000179798395345351	0.0228199232730113
																3800139	HEXB	1.63815	8.83144757635814	6.20853644622969	1.59326922567378e-07	0.00015551445692023
																150373	FABP4	1.63414	9.80478990485286	6.56522415848326	4.72531165542273e-08	6.45713837713517e-05
																3310458	KBTBD5	1.62982	10.2586862608348	3.81981904066286	0.000410713014873097	0.041987980161403
																5560541	SKIV2L	1.62238	6.3701244106434	3.92908098794623	0.000293844972301853	0.0324163048018964
																4670102	EGLN1	1.61679	7.22298613543282	4.35276362738342	7.7656928056936e-05	0.0127341830627764
																2640411	UNC84B	1.61055	10.2282645635665	5.22595428171887	4.43126470786258e-06	0.00159350611139322
																4390121	ADRM1	1.60096	9.38829892584082	5.69438969290076	9.14598610881457e-07	0.000535628143615505
																4560543	TSPAN8	1.5988	9.57336240268955	4.10884034316478	0.000168069081003227	0.0217349904597076
																6400270	HPRT1	1.58707	7.97020356761361	3.80755387391386	0.000426343861552052	0.0430299307189069
																3890288	TRIM63	1.5799	10.4638999362119	4.30094826061308	9.16114059446335e-05	0.0141721116479255
																2030070	ZNF598	1.57937	7.41913059199914	4.9835034809817	9.93689960377491e-06	0.00277117822623641
																130750	YPEL3	1.5751	7.83254806486689	6.52692502586071	5.38395779422147e-08	6.89735468044091e-05
																6110187	CSNK2A2	1.57472	7.77982648319891	4.43340106744172	5.99718724864663e-05	0.0105066107375328
																7160553	HOXA4	1.57205	6.42499954990889	3.75331501539823	0.000502618761012004	0.0476734469259176
																3930731	DHRS7	1.57097	11.1965781552112	5.02990348984266	8.51906591462751e-06	0.00253071816789967
																160019	SORT1	1.57036	8.20823298774505	4.25730390052892	0.000105240189347975	0.0154635181445169
																3180541	LOC440093	1.56727	7.82210225038402	4.28710715887317	9.57355479159956e-05	0.0146443238314039
																630465	SCHIP1	1.56449	8.40508831913158	5.31188681840137	3.32260040279278e-06	0.00127299068703262
																2480064	C20ORF199	1.56408	7.3935749006554	3.7654503460535	0.000484487709145965	0.0467904219280068
																3390021	SDSL	1.56248	5.07239625795764	5.01202340507504	9.04006464220133e-06	0.00262835070926981
																1500470	MED25	1.55947	7.16013435985499	4.07165033949429	0.000188805299905688	0.0237425560418211
																1740086	B4GALNT1	1.55933	5.31487938305589	4.76385680000868	2.05025446369448e-05	0.00488663847320671
																6270193	LOC390557	1.55875	12.1153771594146	6.79216538925208	2.18195923433654e-08	3.57797675246506e-05
																4200162	CIRH1A	1.55818	8.33465390716262	4.71790866895146	2.38324398557492e-05	0.00547369467594856
																1170162	DSTYK	1.55797	5.61163250312209	4.53853504359831	4.27248729359322e-05	0.00830097709008787
																460746	ALDH3A2	1.55551	5.06464140781166	3.74543551362559	0.00051473950298256	0.048287748111602
																6200670	LPIN1	1.545	10.2875904511521	5.46710315194762	1.97142062369884e-06	0.000878460744223197
																6250280	PRDX1	1.54128	11.0115353032695	4.44753061780301	5.73081124672292e-05	0.0101264916835951
																3370280	MPP6	1.53914	5.08874584270306	4.10443110501735	0.00017040678659168	0.0219680069695784
																110433	ASS1	1.53796	8.12117157658473	4.94383659283554	1.13318444572473e-05	0.00307648320215135
																7210717	FGD2	1.53001	5.38478356392129	4.06493118859712	0.000192807973422853	0.0240097080357045
																4730746	PADI2	1.52742	5.65662406316954	4.28137397501324	9.74963959732635e-05	0.0148032027886072
																5420437	CDK7	1.51753	7.66714952215377	4.75732744245145	2.09462173477777e-05	0.0049350010354721
																4210220	TMEM111	1.51607	11.2825035714884	7.17848296520495	5.87740889466704e-09	1.50590236023047e-05
																1240440	TXNIP	1.51464	12.7312905569581	4.25106284608055	0.00010734403397757	0.0156944238101824
																7100280	C11ORF48	1.50877	7.19841505592083	5.11621920993313	6.39257615033537e-06	0.00206349338018109
																6220026	MAPRE3	1.50376	7.80934120802349	5.35072417369165	2.91641915922956e-06	0.00114234691155296
																4280129	ELP2	1.50329	7.79101197833241	5.00563447332462	9.23375557974314e-06	0.00266575922529275
																5220554	A2BP1	1.50191	7.14044713407605	4.61710411071262	3.31109736003039e-05	0.00682102694846461
																2600619	ARPC4	1.49052	5.82307197442511	3.86234293556019	0.000360691073034244	0.0381096147913372
																7400286	HMGA1	1.4903	6.60649117553988	5.64991282360372	1.06323313727693e-06	0.00059542822590676
																830047	GSTP1	1.48978	11.0556658806445	4.92786520138051	1.19465412775982e-05	0.00320097032467411
																1660435	BOP1	1.48884	9.3200468432898	4.9956486883921	9.54472552408365e-06	0.00273626589412454
																4280136	ADRM1	1.48823	7.87260813062333	4.12226301983173	0.000161142898083922	0.0212659445214964
																5570678	RPS27L	1.48582	10.3171643365527	4.59742695612577	3.52978868098528e-05	0.00712826044221634
																2480068	CD63	1.48472	9.35226643489474	4.05737443513696	0.000197408094379755	0.0242297749374193
																6560441	XPC	1.48209	6.46169242282751	3.94396215965637	0.000280665118593467	0.0315229220184635
																1190070	LOC652545	1.48033	6.85456588534396	4.16187525566091	0.000142282285529191	0.0192503706114494
																2970044	ABTB1	1.47751	8.06918401742615	4.11983654968353	0.000162374075881236	0.0213218324835624
																6960372	SH3GLB1	1.47594	9.62991040820228	5.06646156764321	7.54436520736705e-06	0.00232542294493242
																5360653	CPT2	1.47553	8.61327556598887	4.85521483351089	1.51838508516067e-05	0.00383537151913867
																5820528	TSEN34	1.47423	8.22982552669508	5.64950936220146	1.06468586422383e-06	0.00059542822590676
																650300	CCDC86	1.47303	6.63448394368292	3.92634449502889	0.000296332973442313	0.0324163048018964
																3850053	ANP32B	1.47254	10.1921952138775	5.06389000580747	7.60916798176544e-06	0.00232789433889906
																6770730	GSTO1	1.46781	9.93502126986344	3.75669322953105	0.000497506829859734	0.047430912767674
																1580181	A2BP1	1.46378	7.18719748650012	3.91330090688895	0.000308475050466634	0.0331914296427287
																3450600	DYNC1H1	1.46316	8.33487375480678	4.37405399175665	7.25455832471185e-05	0.0120405108713183
																6980100	VARS	1.46263	8.24453575709939	4.38257838587694	7.05925708951955e-05	0.011812009974892
																3890300	PRR13	1.46234	10.1453562808216	4.62869686559059	3.18854033693656e-05	0.00660641609248909
																3890398	WBP2	1.46139	10.5889457139491	4.984328775949	9.9097541851546e-06	0.00277117822623641
																3840689	PIGT	1.45909	7.16856152542759	6.0992177028024	2.31193694409017e-07	0.000201655010687184
																4570102	BRMS1	1.45622	8.53283756967634	4.33930895560789	8.10667887435261e-05	0.0131587310406085
																2450139	RHEB	1.45556	9.7771385754985	5.89053956363604	4.70139415351319e-07	0.000305926433846465
																5310711	FAM160B1	1.45467	5.53269050196922	4.07535772392421	0.000186631443258194	0.0235414031272913
																380672	ZC3H12C	1.45156	7.5316531923113	6.36740525249276	9.2723426934148e-08	0.00010186473364453
																2750240	MYH14	1.45014	6.03161652199115	3.79404788098217	0.0004442200067136	0.0440939447341986
																5360347	NQO1	1.44708	7.42036367646805	3.92833096021164	0.000294524873698165	0.0324163048018964
																6220674	CCPG1	1.44616	8.16680380973488	4.22811378474526	0.000115438532739802	0.0163750956735924
																5670288	IFT88	1.44615	5.15545387764619	4.18126771851362	0.000133850192861462	0.0182300502446932
																4120754	DCUN1D4	1.44614	5.73050727819109	4.81675460691393	1.72330945276878e-05	0.0042336037900719
																3170162	PRNP	1.44606	9.81982127890429	4.42476408783059	6.16594149695809e-05	0.0107562881560765
																6180446	PRDX1	1.44067	11.2923949908442	5.14719832833342	5.7651661909081e-06	0.00190599183867966
																1580746	LOC730246	1.43694	10.0400323518264	5.81494817123552	6.07721467590845e-07	0.000377477902483131
																10703	ASTN2	1.43665	5.73866908707538	3.73065092617673	0.000538246117089231	0.0495851675731978
																5870180	ZNF277	1.43621	6.60421725095155	5.87376359810233	4.97710493795885e-07	0.000313902179894805
																4560110	ARMET	1.43534	7.46762776753797	6.0845772151028	2.43008441219325e-07	0.00020754439682888
																3890681	SLC41A3	1.43373	9.25172853173778	4.46855593761393	5.35574028160184e-05	0.00962976196685383
																3370093	ZDHHC1	1.42889	5.9968775537836	3.82618682151896	0.000402817482532667	0.0414912128050921
																4920398	SPPL2A	1.42788	8.40198285077897	4.38835118605031	6.92992594232068e-05	0.0116431276231736
																4640689	EIF4A2	1.4237	12.8276826728271	5.44330671559305	2.13598523879541e-06	0.000941556073810946
																4900070	GSTO1	1.41919	11.2790002628928	4.85761026201166	1.50644760920226e-05	0.00383537151913867
																3850520	PRMT5	1.41906	7.46859201062516	4.89871081847231	1.31545610526336e-05	0.00345686686123534
																460468	CHMP4A	1.41734	7.01438468232099	4.85908455619219	1.49914656311618e-05	0.00383537151913867
																5870487	IMMP2L	1.41688	7.52974799096857	6.07000071025151	2.55369940698662e-07	0.000212012234635194
																4590026	IMPDH2	1.40617	9.61414629390742	3.91572652517808	0.000306181223888897	0.0331184677396447
																2000368	ITGA3	1.40109	5.00733212332417	3.92631086194465	0.000296363678904742	0.0324163048018964
																6620753	ZFAND5	1.39872	11.8175014765733	3.8667340334851	0.000355874535588589	0.0376978723164192
																6650746	RHBDD2	1.39835	7.08571161610435	3.89513473877993	0.000326190678203913	0.0349143259868653
																4640142	STK19	1.39353	5.17054724635975	3.74819593123041	0.000510461556054663	0.0479962648863783
																110450	SLC12A9	1.39151	5.15039762243759	3.8246980542996	0.000404650202496325	0.0414943152261363
																5820129	PABPC1	1.38906	8.07842288458545	3.87231463535955	0.00034984288850435	0.03715494615087
																5700520	PRMT5	1.38896	7.71164433218122	4.51171704049475	4.65954583491361e-05	0.00872228682658828
																5130521	ZNHIT2	1.38261	5.03599814502491	3.75271005504392	0.000503539517475846	0.0476734469259176
																1450102	U2AF1	1.38039	6.76773506133567	3.94840590641204	0.000276841670348392	0.0312781152201373
																5130161	LOC284167	1.37674	6.93956972506058	4.60463006062621	3.44813666865572e-05	0.00706781813657705
																7160037	USP13	1.3649	10.7353779979157	4.02259874486483	0.000219987434213239	0.0263695463905606
																6110446	PSMD4	1.36489	8.14365040935046	4.26772824119967	0.000101815509359205	0.0152333095116081
																1500747	CBX7	1.35821	8.47526170077294	4.74785586100997	2.16066484714931e-05	0.00500431951462633
																6110609	FAM39DP	1.35782	8.67685167054787	3.77387879501283	0.000472267727725766	0.0459872102093058
																5810465	LOC728564	1.35776	7.4195948960315	4.06186708375491	0.00019466053975745	0.0240364723715562
																5890497	TSEN34	1.35612	7.20003195483407	4.75217751512676	2.13028072335828e-05	0.00497938414414725
																6370494	EIF2B4	1.34743	8.98249811903095	4.75110918972208	2.13775243168658e-05	0.00497938414414725
																20653	SIX4	1.34743	9.2146976549001	3.9469619230491	0.000278078523233141	0.0313182117031391
																1430239	UBC	1.34186	13.8147937695205	4.56435303199274	3.92971707767975e-05	0.00782032774754764
																2510209	KDELR1	1.34135	7.88423291032283	4.88176467409968	1.39112544008241e-05	0.00360944224153029
																6330008	PDLIM3	1.33217	12.9394946890605	4.29758779748999	9.25964694649501e-05	0.0142706476154723
																670528	GYG1	1.32332	11.5710731466458	3.96046032444482	0.000266722209473391	0.0304575960372191
																2070273	FLJ42875	1.32152	5.05683351212621	4.6358026556339	3.11563202757269e-05	0.00651659872297665
																4730343	ATP6V0E1	1.31214	10.4230529884918	5.383041511592	2.61624561311365e-06	0.00105149989127053
																1110243	MIF4GD	1.30941	7.66275775976511	4.50512487712731	4.75983045993141e-05	0.00878960584256253
																7610259	LOC100131531	1.30448	10.0965073468085	4.81652177685228	1.72462942539824e-05	0.0042336037900719
																7560025	PSMA1	1.30422	10.5582758680737	5.19098272776135	4.9809841869345e-06	0.00170689544978869
																4570193	MSR1	1.30323	4.99398836766083	4.02599959015944	0.000217673206921224	0.0261686601693126
																2810082	C20ORF111	1.30202	8.88336993763927	4.19209742129951	0.000129355130333907	0.0177950119732837
																3290390	LOC729841	1.29979	7.9545496026752	4.85640403344284	1.51244717607695e-05	0.00383537151913867
																1340739	FAM160B1	1.29761	8.76702030037152	3.95428987729566	0.000271856581177316	0.0309576681815669
																2510593	HRASLS3	1.29739	10.4258048903137	3.75078735584645	0.000506476690558116	0.0478410413120506
																3170543	TIAL1	1.29575	7.42467756299535	3.77263957544834	0.000474045592130673	0.0460509456146847
																2600538	RABGGTB	1.29516	8.77910725900869	3.88629279337108	0.000335165538393517	0.0357815397042767
																7160674	UBQLN1	1.29238	8.93660923044601	3.85062412620642	0.000373855688367473	0.0389979998590956
																6960487	KBTBD10	1.29211	13.0070334227301	4.35451694340209	7.72230312313923e-05	0.0127138882141804
																3800678	NUP88	1.29193	8.83305984794823	4.45389679470557	5.61461088135173e-05	0.00996411138878849
																3180706	NOL6	1.29083	7.84572158455707	3.98052020016122	0.000250671543780708	0.0289472674289862
																730114	PRICKLE4	1.27939	9.95351736330472	5.12033090308543	6.30557038330774e-06	0.00205156236399762
																5360379	RAB2A	1.27687	6.41935125126257	3.72862828497636	0.00054154129529304	0.0496655154374456
																6450605	DDOST	1.27279	8.49275479258344	6.00335124848811	3.20379104923866e-07	0.000230420024672875
																20671	PSME4	1.27201	9.58728317169504	4.79622890085073	1.84358131561627e-05	0.00446611481918525
																3610064	NACA	1.26623	12.3102391852317	3.96320062897918	0.000264472267316377	0.0302850296051253
																7650528	LOC650518	1.26388	11.5421397278103	3.749569344031	0.000508345895188276	0.0479072183292951
																3060300	UBC	1.26043	14.2198743291937	5.56348712026203	1.42409468390851e-06	0.000695009066271776
																5080326	PSMA6	1.24522	12.0630345772633	4.70357108025872	2.49764017109891e-05	0.00562586586891208
																5090731	CRIPT	1.24305	8.11408799319005	3.7328895591739	0.000534621566895793	0.0495851675731978
																6060129	LOC728576	1.23987	12.7343069039809	4.07061733724797	0.000189415377786059	0.0237464324536375
																5420367	SOD1	1.23314	11.7389197938793	4.18126445456539	0.000133851570280587	0.0182300502446932
																5390605	NXPH4	1.2206	4.60613761185544	4.05178896936566	0.000200876522334056	0.0245818896509989
																3310615	NFKB2	1.182	4.74296626540713	4.24277195160462	0.000110202396006119	0.0159637711104977
																7550170	LOC100128701	0.861487	4.61140450273902	-4.39440178871522	6.79685769154542e-05	0.0115364488728995
																4200768	MYH16	0.850501	4.55318622013324	-3.76445514286043	0.000485950563780575	0.0467904219280068
																4880068	RNF123	0.833625	9.14126210258796	-4.66798077476204	2.80544661047613e-05	0.00604271671430649
																870669	LRRC56	0.831908	4.75453344452642	-3.91676559757714	0.000305203665303276	0.0331000641775338
																2260497	SNHG8	0.823435	4.62959740334319	-4.69423779766034	2.57499064098328e-05	0.00564501290519303
																1230148	LOC649362	0.816417	4.82493811105965	-3.72976304080484	0.000539690227823286	0.0496067284520529
																4280692	PARP1	0.804218	9.93165980372661	-4.32092872401257	8.59622409298589e-05	0.0135539310266137
																5390411	PHPT1	0.791872	10.9148122600815	-4.52509933226038	4.46229064027367e-05	0.0084644151263031
																6180408	NOSIP	0.787857	9.29178356750269	-4.56658518800958	3.90138147228622e-05	0.00780181138811578
																5290240	MYOZ1	0.785064	13.3714439901555	-4.54566868055094	4.17495182472376e-05	0.00822846875262263
																2970477	MIR580	0.77978	4.63086104853308	-3.90557414040205	0.000315893382918947	0.033900652441786
																2450400	RASGRP3	0.771435	8.39293286764894	-3.92526778286962	0.0002973174925116	0.0324163048018964
																510487	TFDP1	0.770179	7.96368246700727	-4.46988318784675	5.33288727224511e-05	0.00962976196685383
																1740504	MCRS1	0.766954	8.92102276889133	-4.26381459750003	0.000103088310502949	0.0153119756850304
																240333	ETS1	0.761437	8.42675060240513	-3.76426998906898	0.000486223191641198	0.0467904219280068
																5270112	HMGCS1	0.757404	8.02509638131604	-5.07989456599964	7.21461707351625e-06	0.00224063050703635
																1710168	NDUFS3	0.745893	12.1365028498549	-4.9126609548854	1.25622130448302e-05	0.00332250273401815
																1660632	ZNF207	0.734917	8.09434970949983	-3.74157503954571	0.000520780222997772	0.0487428886798942
																5860242	LOC642755	0.734097	9.63196950359426	-4.47641737568059	5.22176433342689e-05	0.00947195702870952
																5690743	PCBP4	0.7323	8.196150547565	-4.21478009494794	0.000120411602143182	0.0169631396215112
																6510468	USP35	0.731326	5.30660367896045	-3.81547605467826	0.000416183431245161	0.042336078818599
																940338	ZCCHC9	0.73011	7.46280348895456	-3.93128456043683	0.000291856207735356	0.0324163048018964
																6580300	ANO2	0.727425	4.90115266711863	-4.0025342652828	0.000234134677028812	0.0275814686344717
																5560246	TPM1	0.727409	13.6213884023397	-3.78041540325625	0.000462995761194434	0.0452995494753361
																4480338	AKTIP	0.723775	10.0623087209878	-4.06416029509102	0.000193272439365349	0.0240097080357045
																3930653	C7ORF44	0.721579	10.0470982744338	-3.99734248388303	0.000237936685210034	0.0277897846444027
																5720128	COQ2	0.717695	9.41860997952923	-4.66708519764059	2.81365432887364e-05	0.00604271671430649
																3610167	FLJ20674	0.717607	6.16047107186997	-3.78177023188992	0.000461096063051263	0.0452216102985323
																610402	PRTG	0.71756	4.96485265940903	-4.30806033820913	8.95602306819073e-05	0.0140671327846927
																3940471	CCDC106	0.716494	8.42576433373032	-3.97528475925732	0.000254767962754067	0.0293376759356825
																5890288	VEGFB	0.715309	7.52623470486369	-4.67427732069378	2.74840077769418e-05	0.00599312180221133
																70463	NOL3	0.715125	7.22720675417324	-4.52549872834914	4.45653108913167e-05	0.0084644151263031
																520201	C6ORF136	0.714968	8.64370828862632	-3.94826804334104	0.000276959527379189	0.0312781152201373
																1240477	RTN4IP1	0.713189	7.39359852494377	-3.79325019613537	0.000445298110430213	0.0440941933262961
																4290088	MSRB3	0.71306	9.24127709286208	-3.94302251137292	0.000281480127005474	0.0315280814387689
																940750	HS.553217	0.710856	4.98220657368558	-4.32985745495999	8.35491153982348e-05	0.0132755658362428
																7200161	KIAA1826	0.710833	6.4268928114442	-3.73987526599564	0.00052346156147913	0.0487711516200839
																1260435	ZNF511	0.708179	9.48772467883507	-4.50853340996592	4.70771627435746e-05	0.00873270717951512
																4810224	NDUFA9	0.707989	10.1753738577625	-4.20255226806552	0.000125155296774334	0.0173335857812967
																1340022	PMVK	0.707358	7.56558494219888	-5.06027313795732	7.70124372016658e-06	0.00233861100969059
																610519	TPM1	0.705566	13.6614572431117	-4.20866288525467	0.00012276240862543	0.0171719163589305
																4230431	CEBPG	0.700199	8.67430588975001	-3.75487068280237	0.000500258461287344	0.0475825884465769
																6650164	LOC400027	0.699313	8.73373213809792	-5.20236334830932	4.79506464274335e-06	0.001680116880592
																7380152	SLC35E3	0.698835	7.20657993341666	-4.06909114517593	0.000190320232706729	0.0237871278652815
																3420079	MRPS36	0.698409	7.72738241576981	-3.84083745680574	0.00038520439264799	0.0398774092843545
																3390603	MDH1	0.698307	12.5423671014033	-4.19625703387091	0.00012766797676243	0.0176220495197839
																4610048	AAMP	0.697056	8.65606126499188	-4.1190133396449	0.000162793842355288	0.0213218324835624
																3120750	SEMA6C	0.695355	9.69894724224783	-4.1365410064486	0.000154080106181207	0.0206422024604529
																1500689	AIFM1	0.693254	9.28165149821777	-4.28245280189772	9.71626570440694e-05	0.0148032027886072
																7550768	UCRC	0.691868	9.75975067902224	-4.26655437665858	0.000102195657462432	0.0152345853733541
																2070243	SLC2A4RG	0.691262	6.51444783399443	-3.81128806073974	0.000421525184209975	0.0427733290264553
																520747	HS.355933	0.690299	6.29136826955856	-3.78240146203676	0.000460213540809698	0.0452216102985323
																5390064	ANKS1A	0.689369	7.00499226126852	-3.94915897861421	0.000276198737260087	0.0312781152201373
																4290181	ATP2A1	0.689297	5.19668347518057	-3.75670542761353	0.000497488462752008	0.047430912767674
																840014	TPMT	0.686492	7.47192092989475	-5.09596362880094	6.83882291473248e-06	0.00214395673933461
																6350037	DNM1L	0.685191	7.12401966434468	-4.02121519272877	0.000220935737466308	0.0264060074560679
																6580593	PPP1R3C	0.68299	12.3899737468592	-5.2520660972272	4.06038270773771e-06	0.0014862088312831
																4230246	LOC100132794	0.682722	5.25113193210276	-4.44522042759649	5.77355796760423e-05	0.0101582407245466
																5870446	ATP5G1	0.682371	11.9439783211638	-3.76146045625186	0.000490378193971208	0.0470797519012873
																70753	C9ORF123	0.681965	7.60331537873697	-4.08879725754394	0.000178953025834187	0.0227831655095419
																6840092	MYLPF	0.681176	13.7682255364402	-5.53814935064452	1.55131561063815e-06	0.000730990614461046
																2600278	C1ORF54	0.678116	8.12106874167063	-4.22841885268589	0.000115327126587087	0.0163750956735924
																5690431	SNTA1	0.677615	9.23571372703613	-4.23444183588541	0.000113148959885714	0.0161834827968444
																2470446	ZNF23	0.676023	5.85160940775091	-4.45860507624385	5.53015834719748e-05	0.00989994940800703
																2690132	APOO	0.675642	8.72927500204167	-5.01985722536648	8.80803654106121e-06	0.00258040753257908
																160270	FXYD6	0.6755	6.10022193137303	-3.77175565127162	0.000475317667528275	0.0460653611827934
																1440594	TAL2	0.675267	5.55261804292303	-3.92664743806045	0.000296056539105333	0.0324163048018964
																20494	LOC649993	0.674799	5.37865990938539	-4.20961998427899	0.000122391673028014	0.0171719163589305
																4480520	HLTF	0.671987	6.82974577566161	-3.7821724212989	0.000460533573990491	0.0452216102985323
																4060468	CENPL	0.671744	6.19969983681314	-4.09454908411165	0.000175761439749636	0.0224465427493343
																6400390	HS.7572	0.670884	6.85495385365275	-5.49302857960144	1.80642924998423e-06	0.000813786451682458
																3420519	PPP2R3A	0.66407	9.47947000769773	-3.87351967597881	0.000348553485633719	0.0371141562170242
																1450348	TMC4	0.663138	5.53284677262025	-3.91404798852484	0.000307766793924533	0.0331914296427287
																4570707	TRAK1	0.659485	7.17478338353445	-3.7577146183261	0.000495971147860675	0.047430912767674
																6840328	SMAD3	0.658739	7.69899843518924	-4.38949064625974	6.90467313955578e-05	0.0116431276231736
																460379	IFI27L1	0.657542	8.29342876528238	-4.48201765990283	5.12833060852482e-05	0.00934381836873223
																3850630	HOMER2	0.657542	8.60438807952759	-3.81744323644449	0.000413696915693953	0.0421878235295363
																2030026	STMN2	0.656053	6.28704232153159	-4.09983835709544	0.000172875384848429	0.0222163837048945
																2630400	CSTF2T	0.65554	6.18986541759275	-3.8528225336391	0.000371351186667752	0.0388645064334648
																1030373	LOC727825	0.65451	6.38683868305339	-4.25787195336369	0.000105050708800252	0.0154635181445169
																4640750	HIBCH	0.653875	8.32613902157662	-4.40580182759457	6.55289585698326e-05	0.0113348508716046
																1510528	AKR1C2	0.652509	6.42638725162408	-3.80923147381433	0.000424172509393789	0.0429356840064157
																1570288	HSPB2	0.648697	9.56768313367398	-3.80608603371727	0.0004282525120945	0.0430299307189069
																6900307	BTBD6	0.645965	10.0763870052463	-4.17137930001008	0.000138087141912904	0.0187446436513891
																4040162	MEF2C	0.643929	9.78643671122558	-4.58952885127566	3.62150019040658e-05	0.00727761766204499
																1440575	OSBPL7	0.643669	6.18876586587205	-3.84307178459336	0.000382584497879645	0.0397064594698127
																430202	NOL3	0.642941	8.61326969986945	-6.04204444458998	2.80860351042481e-07	0.000221420578672818
																3850767	SBK1	0.641255	9.3757868754971	-4.33876027560298	8.12089023850213e-05	0.0131587310406085
																3840692	CACNA1S	0.640916	8.91567634112842	-4.09664927687212	0.000174609922541369	0.0223691680455732
																6520386	LDHA	0.638701	5.07695017273113	-3.96339741379676	0.000264311405601539	0.0302850296051253
																730040	LAMB3	0.638038	5.26948478889048	-3.82989737403701	0.000398284484291872	0.0411276383716506
																2760181	COQ3	0.637634	9.3281476927816	-6.13505969696796	2.046330305399e-07	0.000190657524704164
																5360685	KCNN2	0.635283	5.60197350674213	-4.7103421766437	2.44295799897654e-05	0.00556383684266907
																3140209	ASPA	0.634155	5.88818376052567	-3.99867788969126	0.000236953070493846	0.0277539746425577
																5810673	ATPAF1	0.632573	8.17125743841704	-4.53051144596336	4.38486105319153e-05	0.00845671504309159
																4810520	TRIB1	0.632523	9.08331720536014	-4.79483707306876	1.85202956277959e-05	0.00446611481918525
																6940608	PLCD4	0.630461	8.51431267389577	-4.06225512712773	0.000194424975219066	0.0240364723715562
																4260152	TOMM40L	0.629524	6.83496917626287	-4.40236433699555	6.62554232394258e-05	0.0114123574609255
																4180341	SLC39A9	0.627705	6.84573850616395	-4.03102927200208	0.000214293826015588	0.0259143817035665
																3190671	ATP5D	0.627356	12.1251513393431	-4.98591055415833	9.85793106216619e-06	0.00277117822623641
																6620292	C10ORF54	0.626698	5.45204768931246	-3.82451835466582	0.000404871962201598	0.0414943152261363
																20139	SLC6A17	0.625987	5.28196477579194	-4.08418884896457	0.000181550716979139	0.0229712087733327
																7330114	ZNF366	0.623411	5.4006582790959	-4.0103768572433	0.000228502929846304	0.0271521090117369
																4250372	KLHDC3	0.621811	11.4733604429588	-4.29552434521657	9.32064504244907e-05	0.014310855562367
																7380241	PLCD3	0.620348	6.48076128989155	-6.06632712890101	2.5858304016977e-07	0.000212012234635194
																1260093	BCL6B	0.62	6.07326320640908	-3.78338345282751	0.000458843857580924	0.0452216102985323
																240400	PMEPA1	0.618806	7.35549622033861	-4.23402558149353	0.000113298196431134	0.0161834827968444
																3190136	BTBD8	0.616339	6.33908551144239	-4.23941750927058	0.000111379836281073	0.016077522494164
																650598	CSTF3	0.613776	6.98230668982896	-4.2750288355081	9.94820382528017e-05	0.0149936255815206
																5870091	VSTM2A	0.612067	5.5163371192346	-4.05781030171257	0.000197139892041266	0.0242297749374193
																5490053	DLEU1	0.611911	5.39277975600763	-4.7043357690344	2.49140491960389e-05	0.00562586586891208
																5870634	LOC642677	0.611874	5.71648820112143	-4.04217889451471	0.000206983068164384	0.0251788453394627
																1260114	LOC642005	0.608922	5.16764829001651	-5.61915138811605	1.17984803681923e-06	0.000613539655626155
																5310309	ZNF252	0.608362	8.80756293475675	-4.30296795508856	9.10242949822142e-05	0.0141721116479255
																6200255	PECR	0.606308	5.8479558489276	-3.91852716300733	0.000303553282362112	0.0330084000276785
																3310228	C11ORF67	0.600105	10.257636666051	-4.11517550752808	0.00016476477360485	0.0214429583934312
																5870546	PDLIM7	0.596862	6.09171473278063	-4.85389940784478	1.52498001614734e-05	0.00383537151913867
																5360681	PTPRD	0.596055	5.43630968994101	-5.21228016319995	4.63866827338142e-06	0.00163932936092475
																2470128	LOC729887	0.595855	7.73132550974676	-5.61768786757273	1.18570241874779e-06	0.000613539655626155
																4560164	PDLIM7	0.591868	11.5132356989178	-4.04248430418853	0.000206786258111054	0.0251788453394627
																6620315	COQ6	0.590692	9.06294356614327	-5.11270715659822	6.46783214457574e-06	0.00207147483411627
																3310477	TPI1	0.5883	11.7203818912374	-6.39788051979536	8.35764843533426e-08	9.78919421732937e-05
																4200301	HS.103173	0.587029	6.15520883554294	-4.33743039331266	8.15543656724837e-05	0.013162681971431
																5960438	MASP1	0.586404	5.17972239996093	-4.14716141239248	0.000149022799740839	0.0200301300831991
																3390735	ADPRHL1	0.581453	9.5561174230938	-4.88460698454755	1.37814086144516e-05	0.00359852768248054
																2000148	IFIT1	0.580737	7.98363673364299	-3.92826585597995	0.000294583962569579	0.0324163048018964
																1450575	LOC649667	0.580075	6.05843556740679	-4.01197943037889	0.000227368401977508	0.0270958361600813
																4850487	UFSP1	0.579163	5.57074671480827	-4.52384040654862	4.48049294403652e-05	0.0084644151263031
																6040114	PPP2R4	0.578425	9.26601381079645	-6.70209075537551	2.96473803842231e-08	4.34069413875438e-05
																160333	C6ORF192	0.577596	5.88381519605389	-3.94098975785332	0.000283251094387202	0.0316399962245322
																6200554	CYCS	0.577448	7.34664150557191	-4.30343871641992	9.08879766382564e-05	0.0141721116479255
																4880072	LOC401480	0.577287	5.6318042350388	-5.18779408030656	5.03434266623688e-06	0.00170689544978869
																5550278	ICAM3	0.576103	7.4698961838337	-4.25037810199951	0.000107577340911361	0.0156944238101824
																4010468	LOC284260	0.573798	6.56265021265277	-4.45649573857485	5.56783870168139e-05	0.0099240672858882
																4210347	DUSP28	0.572755	8.87080899365226	-5.61666852571177	1.18979704284973e-06	0.000613539655626155
																6580008	C15ORF27	0.570644	6.52106466638797	-4.69475589708718	2.57063579851844e-05	0.00564501290519303
																3370372	C3ORF18	0.568874	5.93334050480201	-4.54228551837686	4.2209332782572e-05	0.00827928993981598
																460180	SLC25A12	0.568688	8.54631586353547	-5.39895962133538	2.47986356984606e-06	0.00101662007045839
																4810575	ADAMTSL2	0.568091	6.6880804399705	-3.85257892048359	0.00037162791857344	0.0388645064334648
																1300670	FHOD3	0.566871	7.09598769696185	-3.77485596922569	0.000470870345186577	0.0459603090498184
																5560328	SLC38A3	0.564692	5.44932610610109	-4.30117667846519	9.1544821566962e-05	0.0141721116479255
																4830372	ADSSL1	0.563556	11.9422936027971	-4.13289724571228	0.000155853383696045	0.0208117572137439
																6370026	SCN4B	0.562389	5.84602058421982	-3.74078452671744	0.000522025582031847	0.0487481520168464
																7320349	KCNA5	0.562048	6.50068914296746	-5.41823555760735	2.32412021424165e-06	0.000972217430437106
																110132	GLTPD1	0.561876	7.24041168277432	-3.99031766456111	0.000243176470649403	0.0282558607917122
																1440736	LDLR	0.558451	6.11250411164235	-5.19251029530308	4.95562064742577e-06	0.00170689544978869
																1450437	GXYLT2	0.558229	7.18814524613688	-4.41612480465597	6.33938522455484e-05	0.0110119956474841
																6330364	FAM166B	0.556217	5.89233746643031	-4.39923615063322	6.69233615249723e-05	0.011479176592955
																7550138	SYPL2	0.555433	8.84667555720464	-4.69691728138057	2.55254640571808e-05	0.00564501290519303
																1940360	TPI1	0.55377	11.2622555351071	-5.43195331350124	2.21923271122827e-06	0.000967845159540456
																6550189	MYOZ3	0.552938	10.6963234127065	-5.91496648246218	4.3269256450573e-07	0.000286100510998587
																2510360	CLDN18	0.552121	6.39031113253091	-4.37561460895618	7.21841260168075e-05	0.0120292205124351
																5690615	LOC121952	0.551653	5.51824038125643	-5.09855273073994	6.78011055053526e-06	0.00214395673933461
																3420356	HS.4892	0.550589	6.36644015202406	-5.03842541592795	8.28129450102462e-06	0.00249626226521694
																5050768	LONRF1	0.55038	6.43113661616817	-5.68345074883696	9.49117734536474e-07	0.000548015232779194
																6060086	TCF15	0.549207	5.36550489255312	-4.69961515985108	2.53014235699392e-05	0.00564501290519303
																4900703	ADSSL1	0.54833	7.50851214951508	-4.36758582215274	7.40626389696567e-05	0.0122427334054882
																4860114	CXCR7	0.547634	5.92152006607209	-4.18578843436298	0.000131955592957298	0.0180920385728576
																5820209	DNAJB5	0.545793	6.46243029913044	-5.49554563745378	1.79115977049611e-06	0.000813786451682458
																5310646	AKR1B10	0.54361	5.71076575637383	-4.64616936398781	3.01219254739789e-05	0.00636118842149964
																460487	FAM55C	0.542758	6.57871741340759	-4.49714351055953	4.88408130610275e-05	0.00893852290820011
																770639	PDLIM7	0.542278	7.90830123666533	-4.22467997891823	0.000116699762846433	0.016496919923757
																70435	ATP2B2	0.540772	5.53171043535685	-4.66689885980886	2.81536502605815e-05	0.00604271671430649
																840201	LOC645045	0.536297	5.76075857088959	-4.83803206939054	1.60678900553748e-05	0.00401648263914688
																3520193	ATP2B2	0.536229	5.35727853539233	-4.39379224653309	6.81014910901741e-05	0.0115364488728995
																5130577	SLC37A4	0.524491	10.156680185054	-6.54459901659402	5.06930683504059e-08	6.70374947427383e-05
																3140408	PPP1R16A	0.522625	9.26725686776061	-4.5988328818175	3.51370395479298e-05	0.00712826044221634
																6200181	C3ORF23	0.521277	6.56248776823886	-4.00034874596824	0.000235727926027397	0.0276895883309259
																6200537	TMEM190	0.516169	7.53198212060422	-3.85879458506724	0.000364629175397681	0.0384266659265499
																2480088	XDH	0.515981	7.09173730928164	-4.12335943155807	0.000160589566755265	0.0212659445214964
																3450059	SH3KBP1	0.515898	7.99935427654373	-5.23269738853008	4.33239396004367e-06	0.00157173885302646
																5960523	MGC3771	0.515688	5.57645317827354	-6.1078322238825	2.24511554578598e-07	0.000201655010687184
																2900114	LOC644781	0.512599	6.1680623152062	-5.09542769616787	6.85103873284141e-06	0.00214395673933461
																160068	CCDC69	0.511163	7.54535127153423	-5.42051317822488	2.30637095961134e-06	0.000972217430437106
																5390497	C7ORF53	0.510318	7.79575332314153	-5.25564334490097	4.01202713861512e-06	0.0014862088312831
																430259	CTNNBIP1	0.510091	6.23822043574795	-5.96671926728791	3.62888027909084e-07	0.000252145672951405
																6980543	LMO1	0.509661	7.80275195055707	-6.57473978602025	4.57458143541324e-08	6.45713837713517e-05
																10324	PRR16	0.508958	5.71032469353381	-4.76021948980764	2.07485482443538e-05	0.00491668633108257
																6020152	SH3KBP1	0.508888	7.78020037603672	-3.9259719941803	0.000296673221500271	0.0324163048018964
																7200170	PPM1J	0.507108	5.62234140423971	-4.26191760685703	0.00010371082353028	0.0153488274751763
																6770543	SEC14L5	0.506995	5.99349492585836	-4.24911675232584	0.000108008404562019	0.0157014345568083
																3190092	LDHA	0.501082	11.7715200813681	-5.59174734957291	1.29439359587539e-06	0.000655106981023601
																2120369	SNORD107	0.501051	5.72112415846962	-5.94994835501113	3.84182655966301e-07	0.000262492799688975
																5360392	TP53INP2	0.499495	7.08725476400762	-6.4641472916778	6.66816674297894e-08	8.04004398907122e-05
																770326	LDHA	0.495704	11.823694523639	-6.05828621462098	2.65757482325398e-07	0.000213622117410386
																1170093	EML1	0.495631	7.83723198393621	-5.18757451721988	5.03803755151681e-06	0.00170689544978869
																4540403	C20ORF166	0.492719	10.9243381156161	-4.3307726905955	8.33055296562212e-05	0.0132755658362428
																6220053	FLJ25404	0.49178	5.75835501255861	-5.81002797082925	6.17954452376552e-07	0.000378105116047414
																2650050	HS.98959	0.482562	7.044921020887	-4.00445239813187	0.000232744961799119	0.0274967714955472
																6130682	GPT	0.471567	8.24866415980686	-4.64478458501594	3.02581227513704e-05	0.00636118842149964
																2680072	OLFM1	0.468529	6.18772957182173	-4.62847873912481	3.19080469889704e-05	0.00660641609248909
																4890255	AGMAT	0.466438	6.5040276003838	-5.97755830676951	3.49755530248324e-07	0.000247210826940173
																6900209	ADAM19	0.463768	6.72155354548228	-6.19797998979702	1.6516071020814e-07	0.000157459611976342
																730647	ANAPC1	0.463577	7.35646208427421	-5.93202535683602	4.08318474340928e-07	0.000274410095993546
																1450202	KAZALD1	0.462201	6.03878431385775	-6.7593575011135	2.43966283907524e-08	3.74802449001383e-05
																430681	FLJ41941	0.460498	7.62305868142943	-4.33248307208027	8.28521772051294e-05	0.0132755658362428
																2630008	COQ10A	0.455407	10.3441125427	-4.32802903919279	8.40378243150145e-05	0.0133016625783553
																1470193	LOC442423	0.448646	5.64982810127436	-7.0335957593361	9.60565112268780e-09	2.07254561986624e-05
																6580403	FAM179A	0.444553	6.5855275266732	-4.39710159017482	6.73829129857553e-05	0.0115098438243793
																4670142	MASP1	0.443606	5.93361270701623	-6.02239529465479	3.00280332160877e-07	0.000225581748315875
																2470196	DNAJB5	0.440128	6.94717457669746	-6.10070072023193	2.30029362084887e-07	0.000201655010687184
																6330397	TRIM7	0.438098	8.94559523461327	-6.79667447034987	2.14874140959146e-08	3.57797675246506e-05
																2750176	AQP4	0.432877	7.73158141141179	-4.20766470281058	0.00012315022343031	0.0171719163589305
																7150053	CASQ1	0.427707	11.3172396025482	-8.94269810686701	1.68046102432883e-11	1.37780999384721e-07
																4850170	CAMK2A	0.426596	8.50175882614306	-6.37098131377115	9.16002583722119e-08	0.00010186473364453
																5690408	IRX3	0.419027	9.40873251656789	-4.153536961846	0.000146064808005821	0.0196971276453902
																1170594	ACHE	0.418645	7.7337475060191	-8.38909544774468	1.02435029544741e-10	5.2491550452333e-07
																1440368	MYL1	0.409879	8.52974942505252	-5.37439411241244	2.69342495564156e-06	0.00107200928210219
																160170	PKM2	0.395309	9.97550902794736	-6.87215275791158	1.66225903008512e-08	3.09746858810633e-05
																580360	MASP1	0.377242	6.23283167827367	-4.99142773838383	9.67925850586843e-06	0.00275556390588942
																7400653	PFKFB4	0.373339	6.37658317600754	-8.07655236493722	2.88096015348621e-10	1.31227734991297e-06
																270286	GADL1	0.367155	6.06874196328685	-7.58905803869002	1.47013002338735e-09	4.30485573634033e-06
																520088	LOC641942	0.357242	8.2251606985813	-8.72425121390894	3.4159339856154e-11	2.33393689567172e-07
																6560682	EXTL1	0.356041	6.14604020985676	-6.7559031789468	2.46851228760516e-08	3.74802449001383e-05
																2030093	PKM2	0.345964	8.07254181923684	-5.42480922914241	2.27325747849332e-06	0.000970751982612851
																1230441	CHD3	0.332523	6.15097172575497	-4.95095452722821	1.10680447212909e-05	0.0030248966223288
																4200400	CA14	0.33195	5.58297298750202	-7.4031120932663	2.750198468256e-09	7.51629241374366e-06
																2680538	MAP6D1	0.317553	8.97459109918552	-7.91160113761186	4.99000111998216e-10	1.85968269012426e-06
																3180209	ANK1	0.314533	7.55162604406005	-12.9680980686011	1.01207759556475e-16	4.14901210301769e-12
																1570278	LOC342934	0.311124	6.05331703922739	-5.53119347330776	1.58817402634942e-06	0.000739854479661299
																6860639	ATPGD1	0.310429	8.42449146883764	-9.25029698428066	6.24510661078568e-12	6.40045363772897e-08
																4920079	OR7E37P	0.299374	5.88019363686106	-10.0987850914116	4.31546591142228e-13	8.44608844212911e-09
																3180504	ATPGD1	0.29273	7.9176261861502	-8.47224083197346	7.79229274291208e-11	4.56350058565258e-07
																3710026	WDR62	0.257609	6.75509945744466	-6.50555791102557	5.79057066950259e-08	7.19346801806845e-05
																4200053	ZNF197	0.246388	6.88174036676685	-6.02008826403601	3.02646570493307e-07	0.000225581748315875
																2810192	ITGB1BP3	0.232268	9.71859243386741	-5.34976011922571	2.92587939292746e-06	0.00114234691155296
																110719	SLC16A3	0.229757	9.4078013897667	-7.12848960681117	6.96226822329494e-09	1.67893050478809e-05
																940471	C5ORF13	0.218698	8.19476088662544	-9.98305994652133	6.18081847210327e-13	8.44608844212911e-09
																6250541	ITGB1BP3	0.211712	7.50656851643572	-5.87840529759665	4.89924643316293e-07	0.000313819699261741
																2940435	TFRC	0.191579	7.16659038621346	-6.942342540528	1.30947598470582e-08	2.55628419014357e-05
