# Supplementary material for: N1-methylnicotinamide is a signalling molecule produced in skeletal muscle coordinating energy metabolism
Source: Sci Rep. 2018 Feb 14;8:3016. doi: 10.1038/s41598-018-21099-1 (PMC5813101; doi:10.1038/s41598-018-21099-1)
Supplement: Supplementary file 3 — Supplementary Table S3 [file 41598_2018_21099_MOESM3_ESM.xlsx]

## Sheet: Table S3
Supplementary Table S3
Genes differentially expressed directly after (WCR) and at 3-days post (DIET) a 4-days low-caloric-high-volume exercise intervention (FDR < 5%).
Genes are ranked by fold change.
A fold change above 1 means that the expression of a gene is increased at DIET compared to WCR.
AveExpr column gives the average log2-expression level for that gene across all the arrays and channels in the experiment.
Column t is the moderated t-statistic.
Column P.Value is the associated p-value and adj.P.Val is the p-value adjusted for multiple testing (using FDR).
NON-EXERCISED ARM								EXERCISED ARM								LEG
ProbeID	TargetID	Fold change	AveExpr	t	P.Value	adj.P.Val		ProbeID	TargetID	Fold change	AveExpr	t	P.Value	adj.P.Val		ProbeID	TargetID	Fold change	AveExpr	t	P.Value	adj.P.Val
5360653	CPT2	0.59171	8.3254229621106	-5.76194054522684	7.46885380971454e-07	0.0306185661929248		630465	SCHIP1	0.626006	8.33366185487191	-5.30751636229791	3.42185631324188e-06	0.0467596665204503		940471	C5ORF13	3.33045	8.194760887	7.901451839	5.16E-10	5.29E-06
								5360653	CPT2	0.58073	8.4481033395885	-5.32252061817476	3.25421276566713e-06	0.0467596665204503		110719	SLC16A3	3.02976	9.40780139	5.372708428	2.71E-06	0.003084567
								7610537	HMGB2	0.541295	6.62446333869909	-5.9524496035305	3.88698413768316e-07	0.0159346914724321		3180504	ATPGD1	2.93759	7.917626186	7.431454727	2.50E-09	1.28E-05
																6860639	ATPGD1	2.87972	8.424491469	8.36379424	1.11E-10	2.24E-06
																270286	GADL1	2.65267	6.068741963	7.389051556	2.88E-09	1.31E-05
																6130682	GPT	2.54799	8.24866416	5.779330089	6.86E-07	0.001222342
																2030093	PKM2	2.52243	8.072541819	4.728708588	2.30E-05	0.013098418
																3180209	ANK1	2.51329	7.551626044	10.33254631	2.10E-13	8.61E-09
																520088	LOC641942	2.41664	8.225160699	7.478642755	2.13E-09	1.25E-05
																4920079	OR7E37P	2.37596	5.880193637	7.246326635	4.67E-09	1.92E-05
																4200400	CA14	2.21564	5.582972988	5.34062806	3.02E-06	0.003147227
																4850170	CAMK2A	2.13271	8.501758826	5.664082653	1.01E-06	0.001597927
																160170	PKM2	2.07712	9.975509028	5.41267278	2.37E-06	0.003005306
																7150053	CASQ1	2.06484	11.3172396	7.634278303	1.26E-09	8.87E-06
																2680072	OLFM1	2.02565	6.187729572	4.309402293	8.92E-05	0.029014784
																2680538	MAP6D1	1.99938	8.974591099	4.778502496	1.95E-05	0.01213745
																2940577	HSPA2	1.95893	8.384264626	4.078584328	0.000184759	0.049504624
																2120369	SNORD107	1.95833	5.721124158	5.786725136	6.69E-07	0.001222342
																7400653	PFKFB4	1.84423	6.376583176	5.017282729	8.88E-06	0.006503296
																1470193	LOC442423	1.83563	5.649828101	5.330042566	3.13E-06	0.003147227
																70435	ATP2B2	1.82715	5.531710435	4.575807033	3.79E-05	0.017639151
																1170594	ACHE	1.82656	7.733747506	5.804157417	6.30E-07	0.001222342
																770326	LDHA	1.7758	11.82369452	4.957367283	1.08E-05	0.007793058
																4890255	AGMAT	1.76058	6.5040276	4.433561767	5.99E-05	0.02195679
																2470196	DNAJB5	1.73436	6.947174577	4.09324017	0.000176483	0.048232759
																6580008	C15ORF27	1.71955	6.521064666	4.536373739	4.30E-05	0.018183507
																2630400	CSTF2T	1.71044	6.189865418	4.897058324	1.32E-05	0.009098609
																7320349	KCNA5	1.68226	6.500689143	4.891325642	1.35E-05	0.009098609
																4200301	HS.103173	1.67185	6.155208836	4.184781379	0.000132375	0.037949149
																5360681	PTPRD	1.66355	5.43630969	5.126939543	6.17E-06	0.004958124
																3390735	ADPRHL1	1.66271	9.556117423	4.580324217	3.73E-05	0.017639151
																5820209	DNAJB5	1.64692	6.462430299	4.527976028	4.42E-05	0.018422751
																1940360	TPI1	1.64364	11.26225554	4.567121563	3.89E-05	0.017739914
																5130577	SLC37A4	1.64349	10.15668019	5.0385562	8.28E-06	0.006169894
																3140209	ASPA	1.63173	5.888183761	4.298764578	9.23E-05	0.029316302
																3840692	CACNA1S	1.61837	8.915676341	4.433323428	6.00E-05	0.02195679
																7380241	PLCD3	1.58646	6.48076129	5.8634242	5.15E-07	0.001112258
																4880072	LOC401480	1.57671	5.631804235	4.299477184	9.20E-05	0.029316302
																460180	SLC25A12	1.57192	8.546315864	4.326461487	8.45E-05	0.028350158
																6400390	HS.7572	1.57031	6.854953854	6.210158269	1.58E-07	0.000435387
																6550189	MYOZ3	1.56736	10.69632341	4.486218751	5.06E-05	0.019816595
																6980543	LMO1	1.56123	7.802751951	4.345432634	7.95E-05	0.027386412
																5900561	SFRS3	1.54176	5.919423221	4.605835319	3.43E-05	0.017125157
																630546	MN1	1.505	8.691038391	4.466234429	5.40E-05	0.020673524
																2760181	COQ3	1.46279	9.328147693	5.185564575	5.07E-06	0.004423959
																3310477	TPI1	1.45051	11.72038189	4.485222497	5.08E-05	0.019816595
																1260114	LOC642005	1.44881	5.16764829	4.199584203	0.000126334	0.037085321
																2690132	APOO	1.43945	8.729275002	4.66355406	2.85E-05	0.015153491
																2940228	HS.36053	1.43248	4.877498261	5.176252217	5.23E-06	0.004468672
																4610048	AAMP	1.42991	8.656061265	4.081618255	0.000183016	0.04936003
																6040114	PPP2R4	1.41884	9.266013811	4.282942236	9.70E-05	0.03059224
																610402	PRTG	1.4153	4.964852659	4.5085315	4.71E-05	0.018968089
																5860279	RAB10	1.40624	11.74423959	5.525343938	1.62E-06	0.002371623
																6580593	PPP1R3C	1.39877	12.38997375	4.622834365	3.25E-05	0.016598502
																830403	PSME2	1.36904	7.921619316	4.088555274	0.000179089	0.048620756
																3290338	POLR2A	1.35168	7.875779574	4.247661592	0.000108508	0.0329502
																6840092	MYLPF	1.34956	13.76822554	4.324234965	8.51E-05	0.028350158
																6100615	CD93	1.33122	8.098907544	4.568825307	3.87E-05	0.017739914
																430181	SEMA3B	1.26104	4.68747987	4.153450236	0.000146105	0.04159417
																1430524	LTA4H	0.843323	9.199961187	-4.259127569	0.000104633	0.032251372
																5080326	PSMA6	0.808508	12.06303458	-4.558886625	4.00E-05	0.017773403
																5420367	SOD1	0.805408	11.73891979	-4.317805384	8.68E-05	0.028550336
																6450605	DDOST	0.801697	8.492754793	-5.500991164	1.76E-06	0.00248594
																3060300	UBC	0.800388	14.21987433	-5.352055766	2.90E-06	0.003132236
																7560025	PSMA1	0.782212	10.55827587	-4.800579759	1.82E-05	0.011563389
																5960093	TBCA	0.777143	10.67735554	-4.101918574	0.000171753	0.047255127
																1070551	CSRP2BP	0.769157	7.291904947	-4.941192747	1.14E-05	0.008079832
																4640689	EIF4A2	0.759739	12.82768267	-4.23401893	0.000113301	0.033903339
																5870180	ZNF277	0.757279	6.604217251	-4.511098148	4.67E-05	0.018968089
																4210220	TMEM111	0.755582	11.28250357	-4.834906998	1.62E-05	0.010563718
																6270193	LOC390557	0.754181	12.11537716	-4.316968104	8.71E-05	0.028550336
																2450139	RHEB	0.75378	9.777138575	-4.435324187	5.96E-05	0.02195679
																3850414	GNL3	0.75148	7.845617194	-4.646425329	3.01E-05	0.015617962
																4730343	ATP6V0E1	0.746131	10.42305299	-5.803076636	6.33E-07	0.001222342
																5870487	IMMP2L	0.74587	7.529747991	-5.107550215	6.58E-06	0.005098104
																1430239	UBC	0.744571	13.81479377	-4.578112899	3.76E-05	0.017639151
																870731	C2ORF49	0.741533	7.228285815	-4.417769293	6.31E-05	0.022676731
																3840689	PIGT	0.738667	7.168561525	-4.889993451	1.35E-05	0.009098609
																380672	ZC3H12C	0.733587	7.531653192	-5.293764783	3.53E-06	0.003366207
																1110092	CTSD	0.730387	7.257369636	-4.452870459	5.63E-05	0.02138264
																4120754	DCUN1D4	0.72891	5.730507278	-4.128704997	0.000157918	0.044039827
																4010189	DERL2	0.727469	6.423617903	-4.375104815	7.23E-05	0.025551903
																5700520	PRMT5	0.727417	7.711644332	-4.370318391	7.34E-05	0.025724535
																5130161	LOC284167	0.727392	6.939569725	-4.584034709	3.69E-05	0.017639151
																1500647	SYF2	0.725641	9.035991276	-4.561318901	3.97E-05	0.017773403
																3170543	TIAL1	0.723603	7.424677563	-4.710755983	2.44E-05	0.013515357
																2600538	RABGGTB	0.722478	8.779107259	-4.884568437	1.38E-05	0.00911356
																4900070	GSTO1	0.721669	11.27900026	-4.526024307	4.45E-05	0.018422751
																5090731	CRIPT	0.714878	8.114087993	-5.758771631	7.35E-07	0.001256001
																5890497	TSEN34	0.713992	7.200031955	-5.25533697	4.02E-06	0.003579172
																2230678	ACACB	0.711187	10.28735908	-4.543821353	4.20E-05	0.017935305
																7160037	USP13	0.709383	10.735378	-4.439942772	5.87E-05	0.02195679
																5810465	LOC728564	0.708418	7.419594896	-4.578326194	3.76E-05	0.017639151
																6220026	MAPRE3	0.706516	7.809341208	-4.556423373	4.03E-05	0.017773403
																3890300	PRR13	0.700913	10.14535628	-4.328243801	8.40E-05	0.028350158
																5820528	TSEN34	0.694966	8.229825527	-5.296597979	3.50E-06	0.003366207
																4570102	BRMS1	0.692041	8.53283757	-4.250017477	0.0001077	0.032949092
																630465	SCHIP1	0.685772	8.405088319	-4.476930755	5.21E-05	0.020161536
																1990053	POLRMT	0.685387	7.249644684	-4.345529004	7.95E-05	0.027386412
																20671	PSME4	0.682112	9.587283172	-7.626157941	1.30E-09	8.87E-06
																6180446	PRDX1	0.681481	11.29239499	-5.406321076	2.42E-06	0.003005306
																460468	CHMP4A	0.679428	7.014384682	-5.384625638	2.60E-06	0.003084567
																830047	GSTP1	0.678332	11.05566588	-4.797907348	1.83E-05	0.011563389
																5220554	A2BP1	0.672907	7.140447134	-4.496929619	4.89E-05	0.019452543
																4200162	CIRH1A	0.668815	8.334653907	-4.278897365	9.83E-05	0.030751501
																2970044	ABTB1	0.662676	8.069184017	-4.342621846	8.02E-05	0.027403061
																4280129	ELP2	0.659738	7.791011978	-5.107043729	6.59E-06	0.005098104
																610138	PSMB2	0.658743	8.826831529	-4.149472845	0.000147944	0.04182726
																6100022	HIST2H2AC	0.656955	6.818824098	-4.507761709	4.72E-05	0.018968089
																3610379	LOC729535	0.656797	6.711889588	-4.602931447	3.47E-05	0.017125157
																4120722	NOL8	0.655709	6.855895499	-4.103909468	0.000170685	0.047255127
																1450674	LOC730534	0.655251	9.539970806	-4.186720461	0.000131568	0.037949149
																150441	TIGA1	0.649599	7.601290108	-5.138338153	5.94E-06	0.00486866
																1940288	TYSND1	0.640322	6.980002811	-4.131840316	0.000156371	0.043907176
																130750	YPEL3	0.640225	7.832548065	-6.406444802	8.12E-08	0.000277305
																6510025	NSMCE4A	0.638439	8.015234241	-4.40301324	6.61E-05	0.023569518
																1940487	STAT5A	0.632546	6.412407535	-5.154662157	5.62E-06	0.004704676
																5220612	ECHDC3	0.629849	8.847816413	-4.275708688	9.93E-05	0.0308293
																7380368	WDR74	0.613368	6.104884417	-4.419052894	6.28E-05	0.022676731
																3890288	TRIM63	0.611835	10.46389994	-4.620041227	3.28E-05	0.016598502
																7610537	HMGB2	0.61057	6.559373211	-5.377033555	2.67E-06	0.003084567
																3830246	LOC100131735	0.607474	6.962769401	-4.68655643	2.64E-05	0.014432496
																1740086	B4GALNT1	0.607018	5.314879383	-5.353001078	2.89E-06	0.003132236
																2850347	LOC729680	0.594021	8.34309425	-4.239582826	0.000111322	0.033556072
																3890482	ZNF581	0.587403	7.098182849	-4.546058709	4.17E-05	0.017935305
																6180537	RBMX	0.582591	7.355242675	-4.301108376	9.16E-05	0.029316302
																5420437	CDK7	0.581203	7.667149522	-6.189626444	1.70E-07	0.000435387
																6110187	CSNK2A2	0.579433	7.779826483	-5.328007459	3.15E-06	0.003147227
																1820592	HIST2H2AA3	0.560981	7.180426574	-4.716078036	2.40E-05	0.013464096
																4670414	TMEM140	0.560475	8.245831265	-4.749574238	2.15E-05	0.012952809
																1240440	TXNIP	0.55166	12.73129056	-6.090470594	2.38E-07	0.000574368
																3930750	IRAK2	0.550319	6.239339298	-4.744344507	2.19E-05	0.012985704
																1170300	MT1G	0.545109	5.103237501	-4.552556379	4.08E-05	0.017806011
																3940066	KLHL30	0.543962	9.278187164	-4.220745943	0.000118161	0.035101593
																4590228	GLRX	0.542724	10.02369933	-5.598818931	1.26E-06	0.001918897
																4070017	ODC1	0.537333	8.828769922	-5.055754856	7.82E-06	0.005935024
																5810672	SIX5	0.534013	6.433858193	-4.735910557	2.25E-05	0.013098418
																4900066	C13ORF39	0.533568	4.839231986	-4.198797174	0.000126648	0.037085321
																4150477	LOXL4	0.52415	6.048283737	-4.192354226	0.00012925	0.03757885
																630446	C22ORF25	0.507754	5.844638491	-4.670955757	2.78E-05	0.01498664
																3780717	SRXN1	0.507277	6.056627253	-4.656691409	2.91E-05	0.015297721
																4670102	EGLN1	0.503409	7.222986135	-6.218309791	1.54E-07	0.000435387
																4180270	RHOD	0.501111	6.586874084	-5.864573315	5.13E-07	0.001112258
																5490408	CEBPD	0.482145	9.307252749	-4.732850202	2.27E-05	0.013098418
																2070288	MT1E	0.474937	9.114632679	-5.283769013	3.65E-06	0.003386316
																6380669	SPOCK1	0.46466	6.535024426	-5.278428072	3.72E-06	0.003386316
																6200402	MT1A	0.404771	11.38876113	-5.419707545	2.31E-06	0.003005306
																3830112	LOC644150	0.395676	6.362344803	-7.071501488	8.45E-09	3.15E-05
																2760537	MTE	0.380692	7.601153049	-4.750589424	2.14E-05	0.012952809
																1170274	FCN3	0.28693	5.833311751	-8.246577093	1.64E-10	2.24E-06
																4120053	PFKFB3	0.26725	9.082209629	-5.679811057	9.61E-07	0.001575664
																450615	MT2A	0.232316	8.789892197	-6.201337026	1.63E-07	0.000435387
																4260201	ACTC1	0.205692	7.614785849	-5.415603023	2.34E-06	0.003005306
